# Supplementary material for: Development of Sustainable Chemistry in Madagascar: Example of the Valuation of CNSL and the Use of Chromones as an Attractant for Mosquitoes
Source: Molecules. 2021 Dec 16;26(24):7625. doi: 10.3390/molecules26247625 (PMC8704927; doi:10.3390/molecules26247625)
Supplement: Supplementary file 1 [file molecules-26-07625-s001.zip]

Archive with 1 entries (1 files):
- molecules-1473848-supplementary.pdf
